# Supplementary material for: Evaluation of Sustainable Recycled Products to Increase the Production of Nutraceutical and Antibacterial Molecules in Basil Plants by a Combined Metabolomic Approach
Source: Plants (Basel). 2023 Jan 23;12(3):513. doi: 10.3390/plants12030513 (PMC9919386; doi:10.3390/plants12030513)
Supplement: Supplementary file 1 [file plants-12-00513-s001.zip]

Archive with 1 entries (1 files):
- plants-2161514-supplementary.pdf
